# Supplementary material for: Imaging-Based Screening of Deubiquitinating Proteases Identifies Otubain-1 as a Stabilizer of c-MYC
Source: Cancers (Basel). 2022 Feb 4;14(3):806. doi: 10.3390/cancers14030806 (PMC8833929; doi:10.3390/cancers14030806)
Supplement: Supplementary file 1 [file cancers-14-00806-s001.zip]

Archive with 1 entries (1 files):
- cancers-1547043-supplementary.pdf
